# Supplementary material for: Testing macroevolutionary predictions of the Grant‐Stebbins model in the origin of Aeschynanthus acuminatus
Source: New Phytol. 2026 Jan 27;249(6):3137–48. doi: 10.1111/nph.70871 (PMC12917478; doi:10.1111/nph.70871)
Supplement: Supplementary file 5 — Table S1 List of samples, population, and region groupings in each analysis. Table S2 Observation hours, types, and identified pollinators at each study site. [file NPH-249-3137-s001.xlsx]

## Sheet: New Phytologist Supporting Info
New Phytologist Supporting Information
Article title: Testing macroevolutionary predictions of the Grant-Stebbins model in the origin of Aeschynanthus acuminatus
Authors: Jing-Yi Lu, Yao-Wu Xing, Hong Truong Luu, and Richard H Ree
Article acceptance date: 4 December 2025
Table S1. List of samples, population, and region groupings in each analysis.
Table S2. Observation hours, types, and identified pollinators at each study site.

## Sheet: Supp.Table.S1
Sample	Species	Locality	Commune_Township	District_County	Prefectures	Regions	Population_code	Population_Admixture	Region_Admixture	Population_FST	TreeMix	Phylongeny_Tetrad	Full_195	Sub_136
CN23	bracteatus	Shuijingshi	Fadou	Xichou	Wenshan	Yunnan	SJS	E bracteatus	outgroups	N/A	bracteatus SE/S Yunnan	bracteatus SE Yunnan	TRUE	TRUE
CN45	acuminatus	Ladeng	Ma'andi	Jingping	Honghe	Yunnan	LD	SE-YN(H)	SWChina	SE Yunnan (Honghe)	SE Yunnan (Honghe)	SE Yunnan (Honghe)	TRUE	TRUE
CN49	acuminatus	Qingyunshan		Yongtai	Fuzhou	Fujian	QYS	E-FJ	SEChina	Fujian	Fujian	Fujian	TRUE	TRUE
CN50	acuminatus	Qingyunshan		Yongtai	Fuzhou	Fujian	QYS	E-FJ	SEChina	Fujian	Fujian	Fujian	TRUE	TRUE
CN51	acuminatus	Qingyunshan		Yongtai	Fuzhou	Fujian	QYS	E-FJ	SEChina	Fujian	Fujian	Fujian	TRUE	TRUE
CN52	acuminatus	Yixiantian		Jiaoling	Meizhou	Guangdong	YXT	NE-GD	SEChina	Fujian	Fujian	NE Guangdong	TRUE	FALSE
CN53	acuminatus	Yixiantian		Jiaoling	Meizhou	Guangdong	YXT	NE-GD	SEChina	Fujian	Fujian	NE Guangdong	TRUE	TRUE
CN54	acuminatus	Yixiantian		Jiaoling	Meizhou	Guangdong	YXT	NE-GD	SEChina	Fujian	Fujian	NE Guangdong	TRUE	FALSE
CN55	acuminatus	Yixiantian		Jiaoling	Meizhou	Guangdong	YXT	NE-GD	SEChina	Fujian	Fujian	NE Guangdong	TRUE	TRUE
CN56	acuminatus	Yixiantian		Jiaoling	Meizhou	Guangdong	YXT	NE-GD	SEChina	Fujian	Fujian	NE Guangdong	TRUE	FALSE
CN57	acuminatus	Yixiantian		Jiaoling	Meizhou	Guangdong	YXT	NE-GD	SEChina	Fujian	Fujian	NE Guangdong	TRUE	TRUE
CN58	acuminatus	Yangliujie	Jiuwu	Lingchuan	Guilin	Guangxi	YLJ	N-GX	SChina	N Guangxi	N Guangxi	N Guangxi	TRUE	TRUE
CN59	acuminatus	Yangliujie	Jiuwu	Lingchuan	Guilin	Guangxi	YLJ	N-GX	SChina	N Guangxi	N Guangxi	N Guangxi	TRUE	TRUE
CN60	acuminatus	Shimengu	Malu	Dongxing	Fangchenggang	Guangxi	SMG	S-GX	SChina	S Guangxi	S Guangxi	S Guangxi	TRUE	FALSE
CN61	acuminatus	Shimengu	Malu	Dongxing	Fangchenggang	Guangxi	SMG	S-GX	SChina	S Guangxi	S Guangxi	S Guangxi	TRUE	TRUE
CN62	acuminatus	Shimengu	Malu	Dongxing	Fangchenggang	Guangxi	SMG	S-GX	SChina	S Guangxi	S Guangxi	S Guangxi	TRUE	TRUE
CN63	acuminatus	Shimengu	Malu	Dongxing	Fangchenggang	Guangxi	SMG	S-GX	SChina	S Guangxi	S Guangxi	S Guangxi	TRUE	TRUE
CN64	acuminatus	Baishiya		Fangcheng	Fangchenggang	Guangxi	FBSY	S-GX	SChina	S Guangxi	S Guangxi	S Guangxi	TRUE	FALSE
CN65	acuminatus	Baishiya		Fangcheng	Fangchenggang	Guangxi	FBSY	S-GX	SChina	S Guangxi	S Guangxi	S Guangxi	TRUE	FALSE
CN66	acuminatus	Baishiya		Fangcheng	Fangchenggang	Guangxi	FBSY	S-GX	SChina	S Guangxi	S Guangxi	S Guangxi	TRUE	TRUE
CN67	acuminatus	Baishiya		Fangcheng	Fangchenggang	Guangxi	FBSY	S-GX	SChina	S Guangxi	S Guangxi	S Guangxi	TRUE	TRUE
CN68	acuminatus	Baishiya		Fangcheng	Fangchenggang	Guangxi	FBSY	S-GX	SChina	S Guangxi	S Guangxi	S Guangxi	TRUE	TRUE
CN69	acuminatus	Dawuling	Dacheng	Xinyi	Maoming	Guangdong	DWL	SW-GD	SChina	Guangdong	Guangdong	SW Guangdong	TRUE	TRUE
CN70	acuminatus	Dawuling	Dacheng	Xinyi	Maoming	Guangdong	DWL	SW-GD	SChina	Guangdong	Guangdong	SW Guangdong	TRUE	TRUE
CN71	acuminatus	Dawuling	Dacheng	Xinyi	Maoming	Guangdong	DWL	SW-GD	SChina	Guangdong	Guangdong	SW Guangdong	TRUE	FALSE
CN72	acuminatus	Dawuling	Dacheng	Xinyi	Maoming	Guangdong	DWL	SW-GD	SChina	Guangdong	Guangdong	SW Guangdong	TRUE	TRUE
CN73	acuminatus	Daguishan		Babu	Hezhou	Guangxi	DGS	E-GX	SChina	E Guangxi	E Guangxi	E Guangxi	TRUE	TRUE
CN74	acuminatus	Daguishan		Babu	Hezhou	Guangxi	DGS	E-GX	SChina	E Guangxi	E Guangxi	E Guangxi	TRUE	TRUE
CY1	superbus	Bulangshan	Bulangshan	Menghai	Xishuangbanna	Yunnan	BLS	superbus	outgroups	N/A	superbus	superbus	TRUE	TRUE
CY101	bracteatus	Gaoligongshan Nature Park		Longyang	Baoshan	Yunnan	GLG	W bracteatus	outgroups	N/A	bracteatus W Yunnan	bracteatus W Yunnan	TRUE	TRUE
CY120	wardii	Baihualing		Longyang	Baoshan	Yunnan	BHL	wardii	outgroups	N/A	wardii	wardii	TRUE	TRUE
CY14	acuminatus	Bajiaoping	Tianbao	Malipo	Wenshan	Yunnan	BJP	SE-YN(W)	SWChina	SE Yunnan (Wenshan)	SE Yunnan (Wenshan)	SE Yunnan (Wenshan)	TRUE	TRUE
CY15	acuminatus	Bajiaoping	Tianbao	Malipo	Wenshan	Yunnan	BJP	SE-YN(W)	SWChina	SE Yunnan (Wenshan)	SE Yunnan (Wenshan)	SE Yunnan (Wenshan)	TRUE	TRUE
CY17	bracteatus	Bajiaoping	Tianbao	Malipo	Wenshan	Yunnan	BJP	E bracteatus	outgroups	N/A	bracteatus SE/S Yunnan	bracteatus SE Yunnan	TRUE	TRUE
CY18	bracteatus	Bajiaoping	Tianbao	Malipo	Wenshan	Yunnan	BJP	E bracteatus	outgroups	N/A	bracteatus SE/S Yunnan	bracteatus SE Yunnan	TRUE	TRUE
CY2	superbus	Bulangshan	Bulangshan	Menghai	Xishuangbanna	Yunnan	BLS	superbus	outgroups	N/A	superbus	superbus	TRUE	TRUE
CY22	bracteatus	Daweishan		Pingbian	Honghe	Yunnan	DWS	E bracteatus	outgroups	N/A	bracteatus SE/S Yunnan	bracteatus SE Yunnan	TRUE	TRUE
CY26	bracteatus	Daweishan		Pingbian	Honghe	Yunnan	DWS	E bracteatus	outgroups	N/A	bracteatus SE/S Yunnan	bracteatus SE Yunnan	TRUE	TRUE
CY3	bracteatus	Mengsong	Menglong	Menghai	Xishuangbanna	Yunnan	MS	E bracteatus	outgroups	N/A	bracteatus SE/S Yunnan	bracteatus S Yunnan	TRUE	TRUE
CY30	bracteatus	Daweishan		Pingbian	Honghe	Yunnan	DWS	E bracteatus	outgroups	N/A	bracteatus SE/S Yunnan	bracteatus SE Yunnan	TRUE	TRUE
CY31	acuminatus	Pingbian		Pingbian	Honghe	Yunnan	PB	SE-YN(H)	SWChina	SE Yunnan (Honghe)	SE Yunnan (Honghe)	SE Yunnan (Honghe)	TRUE	FALSE
CY33	acuminatus	Pingbian		Pingbian	Honghe	Yunnan	PB	SE-YN(H)	SWChina	SE Yunnan (Honghe)	SE Yunnan (Honghe)	SE Yunnan (Honghe)	TRUE	TRUE
CY34	acuminatus	Pingbian		Pingbian	Honghe	Yunnan	PB	SE-YN(H)	SWChina	SE Yunnan (Honghe)	SE Yunnan (Honghe)	SE Yunnan (Honghe)	TRUE	TRUE
CY35	acuminatus	Pingbian		Pingbian	Honghe	Yunnan	PB	SE-YN(H)	SWChina	SE Yunnan (Honghe)	SE Yunnan (Honghe)	SE Yunnan (Honghe)	TRUE	TRUE
CY36	acuminatus	Pingbian		Pingbian	Honghe	Yunnan	PB	SE-YN(H)	SWChina	SE Yunnan (Honghe)	SE Yunnan (Honghe)	SE Yunnan (Honghe)	TRUE	FALSE
CY37	acuminatus	Pingbian		Pingbian	Honghe	Yunnan	PB	SE-YN(H)	SWChina	SE Yunnan (Honghe)	SE Yunnan (Honghe)	SE Yunnan (Honghe)	TRUE	FALSE
CY45	acuminatus	Puma	Ma'andi	Jingping	Honghe	Yunnan	PM	SE-YN(H)	SWChina	SE Yunnan (Honghe)	SE Yunnan (Honghe)	SE Yunnan (Honghe)	TRUE	TRUE
CY47	acuminatus	Puma	Ma'andi	Jingping	Honghe	Yunnan	PM	SE-YN(H)	SWChina	SE Yunnan (Honghe)	SE Yunnan (Honghe)	SE Yunnan (Honghe)	TRUE	TRUE
CY48	acuminatus	Puma	Ma'andi	Jingping	Honghe	Yunnan	PM	SE-YN(H)	SWChina	SE Yunnan (Honghe)	SE Yunnan (Honghe)	SE Yunnan (Honghe)	TRUE	TRUE
CY55	acuminatus	Ladeng	Ma'andi	Jingping	Honghe	Yunnan	LD	SE-YN(H)	SWChina	SE Yunnan (Honghe)	SE Yunnan (Honghe)	SE Yunnan (Honghe)	TRUE	TRUE
CY56	acuminatus	Ladeng	Ma'andi	Jingping	Honghe	Yunnan	LD	SE-YN(H)	SWChina	SE Yunnan (Honghe)	SE Yunnan (Honghe)	SE Yunnan (Honghe)	TRUE	FALSE
CY57	bracteatus	Ladeng	Ma'andi	Jingping	Honghe	Yunnan	LD	E bracteatus	outgroups	N/A	bracteatus SE/S Yunnan	bracteatus SE Yunnan	TRUE	FALSE
CY60	bracteatus	Ladeng	Ma'andi	Jingping	Honghe	Yunnan	LD	E bracteatus	outgroups	N/A	bracteatus SE/S Yunnan	bracteatus SE Yunnan	TRUE	TRUE
CY61	acuminatus	Ladeng	Ma'andi	Jingping	Honghe	Yunnan	LD	SE-YN(H)	SWChina	SE Yunnan (Honghe)	SE Yunnan (Honghe)	SE Yunnan (Honghe)	TRUE	TRUE
CY67	bracteatus	Biaoshuiyan	Ma'andi	Jingping	Honghe	Yunnan	BSY	E bracteatus	outgroups	N/A	bracteatus SE/S Yunnan	bracteatus SE Yunnan	TRUE	TRUE
CY68	bracteatus	Biaoshuiyan	Ma'andi	Jingping	Honghe	Yunnan	BSY	E bracteatus	outgroups	N/A	bracteatus SE/S Yunnan	bracteatus SE Yunnan	TRUE	FALSE
CY69	bracteatus	Biaoshuiyan	Ma'andi	Jingping	Honghe	Yunnan	BSY	E bracteatus	outgroups	N/A	bracteatus SE/S Yunnan	bracteatus SE Yunnan	TRUE	TRUE
CY70	bracteatus	Biaoshuiyan	Ma'andi	Jingping	Honghe	Yunnan	BSY	E bracteatus	outgroups	N/A	bracteatus SE/S Yunnan	bracteatus SE Yunnan	TRUE	TRUE
CY74	acuminatus	Menglun		Jinghong	Xishuangbanna	Yunnan	ML	S-YN	SWChina	S Yunnan	S Yunnan	S Yunnan	TRUE	TRUE
CY76	acuminatus	Bajiaoping	Tianbao	Malipo	Wenshan	Yunnan	BJP	SE-YN(W)	SWChina	SE Yunnan (Wenshan)	SE Yunnan (Wenshan)	SE Yunnan (Wenshan)	TRUE	TRUE
CY84	acuminatus	Shibanzhai		Pingbian	Honghe	Yunnan	SBZ	SE-YN(H)	SWChina	SE Yunnan (Honghe)	SE Yunnan (Honghe)	SE Yunnan (Honghe)	TRUE	TRUE
CY85	bracteatus	Adakou		Pingbian	Honghe	Yunnan	ADK	E bracteatus	outgroups	N/A	bracteatus SE/S Yunnan	bracteatus SE Yunnan	TRUE	TRUE
CY86	jouyi	XTBG(Bajiaoping)	Tianbao	Malipo	Wenshan	Yunnan	XTBG	jouyii	outgroups	N/A	N/A	jouyii	TRUE	TRUE
CY90	bracteatus	Baihualing		Longyang	Baoshan	Yunnan	BHL	W bracteatus	outgroups	N/A	bracteatus W Yunnan	bracteatus W Yunnan	TRUE	TRUE
CY91	wardii	Baihualing		Longyang	Baoshan	Yunnan	BHL	wardii	outgroups	N/A	wardii	wardii	TRUE	TRUE
CY94	hookeri	Baoteng		Tengchung	Baoshan	Yunnan	BT	hookeri	outgroups	N/A	N/A	hookeri	TRUE	TRUE
CY99	bracteatus	Gaoligongshan Nature Park		Longyang	Baoshan	Yunnan	GLG	W bracteatus	outgroups	N/A	bracteatus W Yunnan	bracteatus W Yunnan	TRUE	TRUE
HK01	acuminatus	Ng Tung Chai		Tai Po District		Hong Kong	NTC	HK	SEChina	Hong Kong	Hong Kong	Hong Kong	TRUE	FALSE
HK02	acuminatus	Ng Tung Chai		Tai Po District		Hong Kong	NTC	HK	SEChina	Hong Kong	Hong Kong	Hong Kong	TRUE	TRUE
HK03	acuminatus	Ng Tung Chai		Tai Po District		Hong Kong	NTC	HK	SEChina	Hong Kong	Hong Kong	Hong Kong	TRUE	TRUE
HK04	acuminatus	Ng Tung Chai		Tai Po District		Hong Kong	NTC	HK	SEChina	Hong Kong	Hong Kong	Hong Kong	TRUE	TRUE
HK05	acuminatus	Ng Tung Chai		Tai Po District		Hong Kong	NTC	HK	SEChina	Hong Kong	Hong Kong	Hong Kong	TRUE	FALSE
HK06	acuminatus	Ng Tung Chai		Tai Po District		Hong Kong	NTC	HK	SEChina	Hong Kong	Hong Kong	Hong Kong	TRUE	FALSE
HK13	acuminatus	Lead Mine Pass		Tai Po District		Hong Kong	LMP	HK	SEChina	Hong Kong	Hong Kong	Hong Kong	TRUE	TRUE
HK15	acuminatus	Lead Mine Pass		Tai Po District		Hong Kong	LMP	HK	SEChina	Hong Kong	Hong Kong	Hong Kong	TRUE	TRUE
KCT1	acuminatus	Shantouwei	Xiangxi	Nanjing	Zhangzhou	Fujian	STW	FJ	SEChina	Fujian	Fujian	Fujian	TRUE	TRUE
KCT10	acuminatus	Letu	Letu	Nanjing	Zhangzhou	Fujian	LT	FJ	SEChina	Fujian	Fujian	Fujian	TRUE	FALSE
KCT11	acuminatus	Letu	Letu	Nanjing	Zhangzhou	Fujian	LT	FJ	SEChina	Fujian	Fujian	Fujian	TRUE	TRUE
KCT14	acuminatus	Letu	Letu	Nanjing	Zhangzhou	Fujian	LT	FJ	SEChina	Fujian	Fujian	Fujian	TRUE	FALSE
KCT15	acuminatus	Letu	Letu	Nanjing	Zhangzhou	Fujian	LT	FJ	SEChina	Fujian	Fujian	Fujian	TRUE	TRUE
KCT17	acuminatus	Letu	Letu	Nanjing	Zhangzhou	Fujian	LT	FJ	SEChina	Fujian	Fujian	Fujian	TRUE	TRUE
KCT2	acuminatus	Shantouwei	Xiangxi	Nanjing	Zhangzhou	Fujian	STW	FJ	SEChina	Fujian	Fujian	Fujian	TRUE	TRUE
KCT21	acuminatus	Letu	Letu	Nanjing	Zhangzhou	Fujian	LT	FJ	SEChina	Fujian	Fujian	Fujian	TRUE	FALSE
KCT22	acuminatus	Yanshu	Yanshu	Yunxiao	Zhangzhou	Fujian	YS	FJ	SEChina	Fujian	Fujian	Fujian	TRUE	FALSE
KCT23	acuminatus	Yanshu	Yanshu	Yunxiao	Zhangzhou	Fujian	YS	FJ	SEChina	Fujian	Fujian	Fujian	TRUE	TRUE
KCT24	acuminatus	Yanshu	Yanshu	Yunxiao	Zhangzhou	Fujian	YS	FJ	SEChina	Fujian	Fujian	Fujian	TRUE	TRUE
KCT25	acuminatus	Yanshu	Yanshu	Yunxiao	Zhangzhou	Fujian	YS	FJ	SEChina	Fujian	Fujian	Fujian	TRUE	TRUE
KCT26	acuminatus	Yanshu	Yanshu	Yunxiao	Zhangzhou	Fujian	YS	FJ	SEChina	Fujian	Fujian	Fujian	TRUE	FALSE
KCT29	acuminatus	Yanshu	Yanshu	Yunxiao	Zhangzhou	Fujian	YS	FJ	SEChina	Fujian	Fujian	Fujian	TRUE	FALSE
KCT3	acuminatus	Shantouwei	Xiangxi	Nanjing	Zhangzhou	Fujian	STW	FJ	SEChina	Fujian	Fujian	Fujian	TRUE	TRUE
KCT31	acuminatus	Banling	Banling	Yunxiao	Zhangzhou	Fujian	BL	FJ	SEChina	Fujian	Fujian	Fujian	TRUE	TRUE
KCT32	acuminatus	Banling	Banling	Yunxiao	Zhangzhou	Fujian	BL	FJ	SEChina	Fujian	Fujian	Fujian	TRUE	FALSE
KCT33	acuminatus	Banling	Banling	Yunxiao	Zhangzhou	Fujian	BL	FJ	SEChina	Fujian	Fujian	Fujian	TRUE	TRUE
KCT34	acuminatus	Banling	Banling	Yunxiao	Zhangzhou	Fujian	BL	FJ	SEChina	Fujian	Fujian	Fujian	TRUE	TRUE
KCT35	acuminatus	Banling	Banling	Yunxiao	Zhangzhou	Fujian	BL	FJ	SEChina	Fujian	Fujian	Fujian	TRUE	FALSE
KCT4	acuminatus	Guxi	Guxi	Zhangping	Longyan	Fujian	GX	FJ	SEChina	Fujian	Fujian	Fujian	TRUE	TRUE
KCT5	acuminatus	Guxi	Guxi	Zhangping	Longyan	Fujian	GX	FJ	SEChina	Fujian	Fujian	Fujian	TRUE	TRUE
KCT6	acuminatus	Guxi	Guxi	Zhangping	Longyan	Fujian	GX	FJ	SEChina	Fujian	Fujian	Fujian	TRUE	FALSE
KCT7	acuminatus	Guxi	Guxi	Zhangping	Longyan	Fujian	GX	FJ	SEChina	Fujian	Fujian	Fujian	TRUE	TRUE
KCT8	acuminatus	Guxi	Guxi	Zhangping	Longyan	Fujian	GX	FJ	SEChina	Fujian	Fujian	Fujian	TRUE	FALSE
KCT9	acuminatus	Letu	Letu	Nanjing	Zhangzhou	Fujian	LT	FJ	SEChina	Fujian	Fujian	Fujian	TRUE	FALSE
LVL5	acuminatus	K'Long K'Lanh	Đạ Chais	Lạc Dương		Lâm Đồng	KKL	LD	Vietnam	Lâm Đồng	Lâm Đồng	Lâm Đồng	TRUE	TRUE
LVL7	acuminatus	K'Long K'Lanh	Đạ Chais	Lạc Dương		Lâm Đồng	KKL	LD	Vietnam	Lâm Đồng	Lâm Đồng	Lâm Đồng	TRUE	FALSE
LVL8	acuminatus	K'Long K'Lanh	Đạ Chais	Lạc Dương		Lâm Đồng	KKL	LD	Vietnam	Lâm Đồng	Lâm Đồng	Lâm Đồng	TRUE	TRUE
LVL9	acuminatus	K'Long K'Lanh	Đạ Chais	Lạc Dương		Lâm Đồng	KKL	LD	Vietnam	Lâm Đồng	Lâm Đồng	Lâm Đồng	TRUE	FALSE
LVL10	acuminatus	K'Long K'Lanh	Đạ Chais	Lạc Dương		Lâm Đồng	KKH	LD	Vietnam	Lâm Đồng	Lâm Đồng	Lâm Đồng	TRUE	TRUE
O59	acuminatus	Ergeshan	Shiding	New Taipei		Taiwan	EGS	N-TW	Taiwan	Taiwan	Taiwan	Taiwan	TRUE	TRUE
O61	acuminatus	Ergeshan	Shiding	New Taipei		Taiwan	EGS	N-TW	Taiwan	Taiwan	Taiwan	Taiwan	TRUE	TRUE
O63	acuminatus	Wuzhishan	Beipu	Hsinchu		Taiwan	WZS	N-TW	Taiwan	Taiwan	Taiwan	Taiwan	TRUE	TRUE
O72	acuminatus	Manyueyuan	Sanxia	New Taipei		Taiwan	MYY	N-TW	Taiwan	Taiwan	Taiwan	Taiwan	TRUE	TRUE
O73	acuminatus	Manyueyuan	Sanxia	New Taipei		Taiwan	MYY	N-TW	Taiwan	Taiwan	Taiwan	Taiwan	TRUE	FALSE
O74	acuminatus	Manyueyuan	Sanxia	New Taipei		Taiwan	MYY	N-TW	Taiwan	Taiwan	Taiwan	Taiwan	TRUE	FALSE
O75	acuminatus	Manyueyuan	Sanxia	New Taipei		Taiwan	MYY	N-TW	Taiwan	Taiwan	Taiwan	Taiwan	TRUE	TRUE
O76	acuminatus	Manyueyuan	Sanxia	New Taipei		Taiwan	MYY	N-TW	Taiwan	Taiwan	Taiwan	Taiwan	TRUE	FALSE
O77	acuminatus	Manyueyuan	Sanxia	New Taipei		Taiwan	MYY	N-TW	Taiwan	Taiwan	Taiwan	Taiwan	TRUE	TRUE
O86	acuminatus	Sun Link Sea	Zhushan	Nantou		Taiwan	SLS	C-TW	Taiwan	Taiwan	Taiwan	Taiwan	TRUE	TRUE
O87	acuminatus	Xitou	Lugu	Nantou		Taiwan	XT	C-TW	Taiwan	Taiwan	Taiwan	Taiwan	TRUE	TRUE
O88	acuminatus	Xitou	Lugu	Nantou		Taiwan	XT	C-TW	Taiwan	Taiwan	Taiwan	Taiwan	TRUE	TRUE
O89	acuminatus	Dongyanshan	Fuxing	Taoyuan		Taiwan	DYS	N-TW	Taiwan	Taiwan	Taiwan	Taiwan	TRUE	TRUE
TW01	acuminatus	Guguan	Heping	Taichung		Taiwan	GG	C-TW	Taiwan	Taiwan	Taiwan	Taiwan	TRUE	TRUE
TW02	acuminatus	Guguan	Heping	Taichung		Taiwan	GG	C-TW	Taiwan	Taiwan	Taiwan	Taiwan	TRUE	TRUE
TW04	acuminatus	Sanshuitan	Shuangxi	New Taipei		Taiwan	SST	N-TW	Taiwan	Taiwan	Taiwan	Taiwan	TRUE	TRUE
TW06	acuminatus	Sanshuitan	Shuangxi	New Taipei		Taiwan	SST	N-TW	Taiwan	Taiwan	Taiwan	Taiwan	TRUE	TRUE
TW09	acuminatus	Sanshuitan	Shuangxi	New Taipei		Taiwan	SST	N-TW	Taiwan	Taiwan	Taiwan	Taiwan	TRUE	FALSE
TW10	acuminatus	Sanshuitan	Shuangxi	New Taipei		Taiwan	SST	N-TW	Taiwan	Taiwan	Taiwan	Taiwan	TRUE	TRUE
TW101	acuminatus	Mihu	Alishan	Chiayi		Taiwan	MH	C-TW	Taiwan	Taiwan	Taiwan	Taiwan	TRUE	TRUE
TW107	acuminatus	Mihu	Alishan	Chiayi		Taiwan	MH	C-TW	Taiwan	Taiwan	Taiwan	Taiwan	TRUE	TRUE
TW112	acuminatus	Mihu	Alishan	Chiayi		Taiwan	MH	C-TW	Taiwan	Taiwan	Taiwan	Taiwan	TRUE	TRUE
TW12	acuminatus	Sanshuitan	Shuangxi	New Taipei		Taiwan	SST	N-TW	Taiwan	Taiwan	Taiwan	Taiwan	TRUE	FALSE
TW125	acuminatus	Dingshizhao	Jhuqi	Chiayi		Taiwan	DSZ	C-TW	Taiwan	Taiwan	Taiwan	Taiwan	TRUE	TRUE
TW127	acuminatus	Dinghu	Jhuqi	Chiayi		Taiwan	DH	C-TW	Taiwan	Taiwan	Taiwan	Taiwan	TRUE	FALSE
TW128	acuminatus	Dinghu	Jhuqi	Chiayi		Taiwan	DH	C-TW	Taiwan	Taiwan	Taiwan	Taiwan	TRUE	TRUE
TW129	acuminatus	Dinghu	Jhuqi	Chiayi		Taiwan	DH	C-TW	Taiwan	Taiwan	Taiwan	Taiwan	TRUE	TRUE
TW130	acuminatus	Dinghu	Jhuqi	Chiayi		Taiwan	DH	C-TW	Taiwan	Taiwan	Taiwan	Taiwan	TRUE	TRUE
TW131	acuminatus	Dinghu	Jhuqi	Chiayi		Taiwan	DH	C-TW	Taiwan	Taiwan	Taiwan	Taiwan	TRUE	FALSE
TW133	acuminatus	Dinghu	Jhuqi	Chiayi		Taiwan	DH	C-TW	Taiwan	Taiwan	Taiwan	Taiwan	TRUE	FALSE
TW14	acuminatus	Sanshuitan	Shuangxi	New Taipei		Taiwan	SST	N-TW	Taiwan	Taiwan	Taiwan	Taiwan	TRUE	FALSE
TW15	acuminatus	Liuliao	Emei	Hsinchu		Taiwan	LL	N-TW	Taiwan	Taiwan	Taiwan	Taiwan	TRUE	TRUE
TW156	acuminatus	Jiangziliao	Qidu	Keelung		Taiwan	JZL	N-TW	Taiwan	Taiwan	Taiwan	Taiwan	TRUE	TRUE
TW157	acuminatus	Jiangziliao	Qidu	Keelung		Taiwan	JZL	N-TW	Taiwan	Taiwan	Taiwan	Taiwan	TRUE	TRUE
TW17	acuminatus	Liuliao	Emei	Hsinchu		Taiwan	LL	N-TW	Taiwan	Taiwan	Taiwan	Taiwan	TRUE	TRUE
TW170	acuminatus	Xizhoushan	Daxi	Taoyuan		Taiwan	XZS	N-TW	Taiwan	Taiwan	Taiwan	Taiwan	TRUE	TRUE
TW18	acuminatus	Wuzhishan	Beipu	Hsinchu		Taiwan	WZS	N-TW	Taiwan	Taiwan	Taiwan	Taiwan	TRUE	TRUE
TW21	acuminatus	Wuzhishan	Beipu	Hsinchu		Taiwan	WZS	N-TW	Taiwan	Taiwan	Taiwan	Taiwan	TRUE	TRUE
TW23	acuminatus	Wuzhishan	Beipu	Hsinchu		Taiwan	WZS	N-TW	Taiwan	Taiwan	Taiwan	Taiwan	TRUE	TRUE
TW26	acuminatus	Malabangshan	Dahu	Miaoli		Taiwan	MLBS	N-TW	Taiwan	Taiwan	Taiwan	Taiwan	TRUE	FALSE
TW27	acuminatus	Malabangshan	Dahu	Miaoli		Taiwan	MLBS	N-TW	Taiwan	Taiwan	Taiwan	Taiwan	TRUE	TRUE
TW28	acuminatus	Malabangshan	Dahu	Miaoli		Taiwan	MLBS	N-TW	Taiwan	Taiwan	Taiwan	Taiwan	TRUE	FALSE
TW30	acuminatus	Malabangshan	Dahu	Miaoli		Taiwan	MLBS	N-TW	Taiwan	Taiwan	Taiwan	Taiwan	TRUE	TRUE
TW33	acuminatus	Malabangshan	Dahu	Miaoli		Taiwan	MLBS	N-TW	Taiwan	Taiwan	Taiwan	Taiwan	TRUE	TRUE
TW34	acuminatus	Linmei	Jiaoxi	Yilan		Taiwan	LM	N-TW	Taiwan	Taiwan	Taiwan	Taiwan	TRUE	FALSE
TW35	acuminatus	Linmei	Jiaoxi	Yilan		Taiwan	LM	N-TW	Taiwan	Taiwan	Taiwan	Taiwan	TRUE	TRUE
TW36	acuminatus	Linmei	Jiaoxi	Yilan		Taiwan	LM	N-TW	Taiwan	Taiwan	Taiwan	Taiwan	TRUE	TRUE
TW37	acuminatus	Linmei	Jiaoxi	Yilan		Taiwan	LM	N-TW	Taiwan	Taiwan	Taiwan	Taiwan	TRUE	FALSE
TW41	acuminatus	Linmei	Jiaoxi	Yilan		Taiwan	LM	N-TW	Taiwan	Taiwan	Taiwan	Taiwan	TRUE	FALSE
TW43	acuminatus	Linmei	Jiaoxi	Yilan		Taiwan	LM	N-TW	Taiwan	Taiwan	Taiwan	Taiwan	TRUE	TRUE
TW45	acuminatus	Songluo	Datong	Yilan		Taiwan	SL	N-TW	Taiwan	Taiwan	Taiwan	Taiwan	TRUE	TRUE
TW47	acuminatus	Songluo	Datong	Yilan		Taiwan	SL	N-TW	Taiwan	Taiwan	Taiwan	Taiwan	TRUE	TRUE
TW48	acuminatus	Songluo	Datong	Yilan		Taiwan	SL	N-TW	Taiwan	Taiwan	Taiwan	Taiwan	TRUE	TRUE
TW50	acuminatus	Fushan	Wulai	New Taipei		Taiwan	FS	N-TW	Taiwan	Taiwan	Taiwan	Taiwan	TRUE	TRUE
TW51	acuminatus	Fushan	Wulai	New Taipei		Taiwan	FS	N-TW	Taiwan	Taiwan	Taiwan	Taiwan	TRUE	TRUE
TW52	acuminatus	Fushan	Wulai	New Taipei		Taiwan	FS	N-TW	Taiwan	Taiwan	Taiwan	Taiwan	TRUE	FALSE
TW54	acuminatus	Fushan	Wulai	New Taipei		Taiwan	FS	N-TW	Taiwan	Taiwan	Taiwan	Taiwan	TRUE	FALSE
TW56	acuminatus	Fushan	Wulai	New Taipei		Taiwan	FS	N-TW	Taiwan	Taiwan	Taiwan	Taiwan	TRUE	TRUE
TW64	acuminatus	Fushan	Wulai	New Taipei		Taiwan	FS	N-TW	Taiwan	Taiwan	Taiwan	Taiwan	TRUE	FALSE
TW67	acuminatus	Maozishan	Shihzih	Pingtung		Taiwan	MZS	S-TW	Taiwan	Taiwan	Taiwan	Taiwan	TRUE	TRUE
TW68	acuminatus	Maozishan	Shihzih	Pingtung		Taiwan	MZS	S-TW	Taiwan	Taiwan	Taiwan	Taiwan	TRUE	TRUE
TW69	acuminatus	Maozishan	Shihzih	Pingtung		Taiwan	MZS	S-TW	Taiwan	Taiwan	Taiwan	Taiwan	TRUE	FALSE
TW70	acuminatus	Maozishan	Shihzih	Pingtung		Taiwan	MZS	S-TW	Taiwan	Taiwan	Taiwan	Taiwan	TRUE	TRUE
TW74	acuminatus	Maozishan	Shihzih	Pingtung		Taiwan	MZS	S-TW	Taiwan	Taiwan	Taiwan	Taiwan	TRUE	FALSE
TW75	acuminatus	Maozishan	Shihzih	Pingtung		Taiwan	MZS	S-TW	Taiwan	Taiwan	Taiwan	Taiwan	TRUE	FALSE
TW76	acuminatus	Maozishan	Shihzih	Pingtung		Taiwan	MZS	S-TW	Taiwan	Taiwan	Taiwan	Taiwan	TRUE	FALSE
TW83	acuminatus	Yuantan	Jhuqi	Chiayi		Taiwan	YT	C-TW	Taiwan	Taiwan	Taiwan	Taiwan	TRUE	TRUE
TW86	acuminatus	Yuantan	Jhuqi	Chiayi		Taiwan	YT	C-TW	Taiwan	Taiwan	Taiwan	Taiwan	TRUE	FALSE
TW91	acuminatus	Yuantan	Jhuqi	Chiayi		Taiwan	YT	C-TW	Taiwan	Taiwan	Taiwan	Taiwan	TRUE	TRUE
TW92	acuminatus	Yuantan	Jhuqi	Chiayi		Taiwan	YT	C-TW	Taiwan	Taiwan	Taiwan	Taiwan	TRUE	TRUE
TW97	acuminatus	Mihu	Alishan	Chiayi		Taiwan	MH	C-TW	Taiwan	Taiwan	Taiwan	Taiwan	TRUE	TRUE
VL11	acuminatus	An Toàn	An Toàn	An Lão		Bình Định	CV	CV	Vietnam	Central Vietnam	Central Vietnam	Central Vietnam	TRUE	TRUE
VL24	acuminatus	K'Long K'Lanh	Đạ Chais	Lạc Dương		Lâm Đồng	KKL	LD	Vietnam	Lâm Đồng	Lâm Đồng	Lâm Đồng	TRUE	TRUE
VL25	acuminatus	K'Long K'Lanh	Đạ Chais	Lạc Dương		Lâm Đồng	KKH	LD	Vietnam	Lâm Đồng	Lâm Đồng	Lâm Đồng	TRUE	FALSE
VL26	acuminatus	K'Long K'Lanh	Đạ Chais	Lạc Dương		Lâm Đồng	KKH	LD	Vietnam	Lâm Đồng	Lâm Đồng	Lâm Đồng	TRUE	TRUE
VL27	acuminatus	K'Long K'Lanh	Đạ Chais	Lạc Dương		Lâm Đồng	KKH	LD	Vietnam	Lâm Đồng	Lâm Đồng	Lâm Đồng	TRUE	TRUE
VL28	acuminatus	K'Long K'Lanh	Đạ Chais	Lạc Dương		Lâm Đồng	KKH	LD	Vietnam	Lâm Đồng	Lâm Đồng	Lâm Đồng	TRUE	FALSE
VL33	acuminatus	K'Long K'Lanh	Đạ Chais	Lạc Dương		Lâm Đồng	KKH	LD	Vietnam	Lâm Đồng	Lâm Đồng	Lâm Đồng	TRUE	TRUE
VL34	acuminatus	K'Long K'Lanh	Đạ Chais	Lạc Dương		Lâm Đồng	KKN	LD	Vietnam	Lâm Đồng	Lâm Đồng	Lâm Đồng	TRUE	FALSE
VL35	acuminatus	K'Long K'Lanh	Đạ Chais	Lạc Dương		Lâm Đồng	KKN	LD	Vietnam	Lâm Đồng	Lâm Đồng	Lâm Đồng	TRUE	TRUE
VL36	acuminatus	K'Long K'Lanh	Đạ Chais	Lạc Dương		Lâm Đồng	KKN	LD	Vietnam	Lâm Đồng	Lâm Đồng	Lâm Đồng	TRUE	TRUE
VL38	acuminatus	K'Long K'Lanh	Đạ Chais	Lạc Dương		Lâm Đồng	KKN	LD	Vietnam	Lâm Đồng	Lâm Đồng	Lâm Đồng	TRUE	TRUE
VL39	acuminatus	K'Long K'Lanh	Đạ Chais	Lạc Dương		Lâm Đồng	KKN	LD	Vietnam	Lâm Đồng	Lâm Đồng	Lâm Đồng	TRUE	FALSE
VL40	acuminatus	K'Long K'Lanh	Đạ Chais	Lạc Dương		Lâm Đồng	KKN	LD	Vietnam	Lâm Đồng	Lâm Đồng	Lâm Đồng	TRUE	FALSE
VL42	acuminatus	K'Long K'Lanh	Đạ Chais	Lạc Dương		Lâm Đồng	KKN	LD	Vietnam	Lâm Đồng	Lâm Đồng	Lâm Đồng	TRUE	FALSE
VL46	acuminatus	K'Long K'Lanh	Đạ Chais	Lạc Dương		Lâm Đồng	KKN	LD	Vietnam	Lâm Đồng	Lâm Đồng	Lâm Đồng	TRUE	FALSE
VL49	acuminatus	K'Long K'Lanh	Đạ Chais	Lạc Dương		Lâm Đồng	KKL	LD	Vietnam	Lâm Đồng	Lâm Đồng	Lâm Đồng	TRUE	TRUE
VL50	acuminatus	K'Long K'Lanh	Đạ Chais	Lạc Dương		Lâm Đồng	KKL	LD	Vietnam	Lâm Đồng	Lâm Đồng	Lâm Đồng	TRUE	TRUE

## Sheet: Supp.Table.S2
Area	Region	Location	Source	Pollinators	Generalist birds	Sunbirds	Rodents	Oberservation approaches	Camera hours	Direct Obervation hours
S Vietnam	Lâm Đồng	K'Long K'Lanh	This Study	Confimred	Mountain Fulvetta (Alcippe peracensis)	Mrs. Gould's Sunbird (Aethopyga gouldiae)	Muridae: Asiatic long-tailed climbing mouse (Vandeleuria oleracea)/Indomalayan Pencil-tailed Tree Mouse (Chiropodomys gliroides)	Direct oberservations; Camera Traps	899	28.5
SW China	SE Yunnan	Shibanzhai	This Study	Confimred		Black-throated Sunbird (Aethopyga saturata)		Direct oberservations; Camera Traps	215	5
SW China	SE Yunnan	Ladeng	This Study	Confimred		Black-throated Sunbird (Aethopyga saturata)		Direct oberservations; Camera Traps	219	8
S China	Guizou	Yaozhangou	This Study	Potential	David's Fulvetta (Alcippe davidi)?			Direct oberservations	216	11
SE China	Fujian	Guxi	This Study	Confimred	Huet's Fulvetta (Alcippe hueti)			Camera Traps	1054	N/A
SE China	NE Guangdong	Yixiantian	This Study	Confimred	Huet's Fulvetta (Alcippe hueti)			Direct oberservations	N/A	1.5
Taiwan	North Taiwan	Manyueyuan	Chen et al. 2019	Confimred	Morrison's Fulvetta (Alcippe morrisonia); White-eared Sibia (Heterophasia auricularis); Taiwan Yuhina (Yuhina brunneiceps)			Direct oberservations	N/A	N/A
Taiwan	North Taiwan	Qingshui Bridge	Chen et al. 2019	Confimred	Morrison's Fulvetta (Alcippe morrisonia); Taiwan Yuhina (Yuhina brunneiceps)			Continuous video recording	N/A	N/A
Taiwan	North Taiwan	Fushan	This Study	Confimred	Morrison's Fulvetta (Alcippe morrisonia); Taiwan Yuhina (Yuhina brunneiceps); Black Bulbul (Hypsipetes leucocephalus)			Direct oberservations; Camera Traps	482	5.5
Taiwan	North Taiwan	Sanshuitan	This Study	Confimred	Morrison's Fulvetta (Alcippe morrisonia); Taiwan Scimitar-Babbler (Pomatorhinus musicus)			Direct oberservations; Camera Traps	332.5	7
Taiwan	North Taiwan	Linmei	This Study	Confimred	Morrison's Fulvetta (Alcippe morrisonia); White-eared Sibia (Heterophasia auricularis)			Direct oberservations; Camera Traps	138	4.5
Taiwan	Central Taiwan	Xitou	This Study	Confimred	Morrison's Fulvetta (Alcippe morrisonia); White-eared Sibia (Heterophasia auricularis); Taiwan Barwing (Actinodura morrisoniana); Taiwan Yuhina (Yuhina brunneiceps)			Direct oberservations	N/A	10.5
Taiwan	Central Taiwan	Dinghu	This Study	Confimred	Rufous-capped Babbler (Cyanoderma ruficeps)			Direct oberservations; Camera Traps	281	1.5
Taiwan	Central Taiwan	Mihu	This Study	No records				Direct oberservations; Camera Traps	262	6
Taiwan	SouthTawin	Maozishan	This Study	Potential	Morrison's Fulvetta (Alcippe morrisonia)?			Direct oberservations	N/A	2
